# Supplementary material for: Complete Genome Sequence of Weissella confusa LM1 and Comparative Genomic Analysis
Source: Front Microbiol. 2021 Sep 28;12:749218. doi: 10.3389/fmicb.2021.749218 (PMC8506157; doi:10.3389/fmicb.2021.749218)
Supplement: Supplementary file 3 [file Table_1.XLSX]

## Sheet: Genome of 39 W. confusa strains
Strians	Assemble Staus	Genome Length(bp)	CDS number	Average CDS length	GC%	Source	Ecological niche	Region	Date
LM1	Complete	2529433	2320	944.156	44.4	Locust, gut	animal	China	2020
VTT E-072748	41_Contig	2384251	2192	952.859	44.6	Wheat	plant	Finland	2019
VTT E-90392	Complete	2373290	2151	952.788	44.9	Carrot	plant	Finland	2019
AF03-13	29_Scaffold	2346332	2190	935.672	44.6	Human, feces	animal	China	2018
MGYG-HGUT-00155	29_Scaffold	2346332	2190	935.672	44.6	Human, gut	animal	UK	2019
VTT E-153457	127_Contig	2340566	2146	937.093	44.8	Brussel sprout	plant	Finland	2019
UC4052	27_Contig	2332950	2202	932.533	44.5	Sourdough	food	Italy	2020
N17	Complete	2332391	2189	924.866	44.8	Loach	animal	China	2020
AP10A	56_Contig	2323915	2220	926.257	44.7	Human, feces	animal	India	2020
F71	39_Contig	2322300	2152	945.506	44.6	Baking flour	food	Finland	2019
VTT E-163496	88_Contig	2318994	2161	926.323	44.6	Milk	food	Finland	2019
CCUG 30969	34_Contig	2312481	2106	969.916	44.8	Drain	other	Sweden	2019
WcL17	30_Contig	2310516	2172	939.698	44.7	Maize fermentation	food	Mexico	2020
FS54	24_Scaffold	2294552	3764	475.128	44.7	Rhizospheric soil	other	Tunisia	2020
32	52_Contig	2284353	2170	922.731	44.6	Bear, saliva	animal	Russia	2018
LBAE C39-2	71_Contig	2284024	2098	954.704	44.8	Wheat sourdough	food	France	2011
CCK931	27_Scaffold	2277843	2150	932.937	44.7	Cabbage kimchi	food	South Korea	2020
CCUG 39518	40_Contig	2276169	2131	936.715	44.7	Human, feces	animal	Sweden	2019
EJ12	75_Contig	2272732	2087	947.634	44.7	Baking flour	food	Finland	2019
CCUG 37938	46_Contig	2270650	2117	933.393	44.7	Human, feces	animal	Sweden	2019
CCUG 61560	33_Contig	2267867	2102	941.477	44.7	Human, ascetic fluid	animal	Sweden	2019
1001271B_151109_G12	31_Scaffold	2262214	2109	949.728	44.6	Human, feces	animal	USA	2020
AB3E41	54_Contig	2258481	2043	968.508	44.9	African beer	food	France	2017
EJ52	40_Contig	2255217	2077	949.024	44.7	Baking flour	food	Finland	2019
VTT E-95616	139_Contig	2246744	2097	925.632	44.8	Sourdough	food	Finland	2019
718955	151_Contig	2239284	2091	932.864	44.9	Equus caballus	animal	USA	2020
CCUG 51220	37_Contig	2233286	2083	935.687	44.7	Human, blood	animal	Sweden	2019
Wcp3a	45_Contig	2226747	2110	927.196	44.7	Maize fermentation	food	Mexico	2020
EJ61	60_Contig	2221895	2047	937.763	44.7	Human, blood	animal	Sweden	2019
DSM 20196	40_Scaffold	2218304	2048	950.435	44.4	Fermented sausages	food	China	2015
VTT E-133279	Complete	2216758	1950	992.149	45.1	Cabbage	plant	Finland	2019
VTT E-90393	46_Contig	2215163	2023	962.284	44.7	Sugar cane	plant	Finland	2019
VTT E-062653	95_Contig	2215045	2071	934.091	44.9	Sourdough	food	Finland	2019
1001271B_151109_F1	42_Contig	2205752	2092	929.754	44.7	Human, feces	animal	USA	2020
CCUG 36556	25_Contig	2196755	2040	948.139	44.7	Human, blood	animal	Sweden	2019
NBRC 106469	41_Contig	2192057	2015	962.524	44.7	Metagenome	other	Nigeria	2019
MBF8-1	44_Contig	2181636	2104	903.173	44.7	Soy product	food	Indonesia	2016
VTT E-153460	17_Contig	2179627	1950	991.218	45	Rye	plant	Finland	2019
VTT E-143403	13_Contig	2178881	1949	992.277	45	Faba bean	food	Finland	2019
