# Supplementary material for: Complete Genome Sequence of Weissella confusa LM1 and Comparative Genomic Analysis
Source: Front Microbiol. 2021 Sep 28;12:749218. doi: 10.3389/fmicb.2021.749218 (PMC8506157; doi:10.3389/fmicb.2021.749218)
Supplement: Supplementary file 4 [file Table_2.XLSX]

## Sheet: CAZyme identifcation
Strians	GT	GH	CBM	CE	PL	AA	Total-number
718955	41	46	17	6	0	0	110
VTT E-90392	39	48	18	4	0	0	109
AF03-13	44	41	18	4	0	0	107
VTT E-072748	40	43	20	4	0	0	107
VTT E-153457	39	47	17	4	0	0	107
MGYG-HGUT-00155	44	41	18	4	0	0	107
32	44	40	18	4	0	0	106
EJ61	47	38	17	4	0	0	106
VTT E-163496	41	47	14	4	0	0	106
AP10A	34	52	16	4	0	0	106
LBAE C39-2	44	39	18	4	0	0	105
CCUG 30969	41	41	18	4	0	0	104
UC4052	40	43	16	4	0	0	103
CCUG 37938	38	44	16	4	0	0	102
1001271B_151109_G12	37	42	17	5	1	0	102
CCUG 51220	41	39	17	4	0	0	101
N17	39	39	18	4	0	0	100
WcL17	38	42	16	4	0	0	100
CCUG 61560	37	42	16	4	0	0	99
CCK931	37	41	17	4	0	0	99
1001271B_151109_F1	38	42	15	4	0	0	99
AB3E41	35	43	17	4	0	0	99
LM1	36	40	17	6	0	0	99
F71	42	37	15	4	0	0	98
EJ52	38	39	17	4	0	0	98
Wcp3a	40	39	15	4	0	0	98
CCUG 39518	38	38	17	4	0	0	97
FS54	39	42	12	1	0	0	94
DSM 20196	40	36	14	4	0	0	94
CCUG 36556	36	39	15	4	0	0	94
VTT E-90393	40	36	14	4	0	0	94
NBRC 106469	40	35	14	4	0	0	93
EJ12	39	35	14	4	0	0	92
VTT E-95616	35	34	19	4	0	0	92
VTT E-153460	35	36	16	4	0	0	91
VTT E-062653	32	41	14	4	0	0	91
VTT E-143403	35	36	16	4	0	0	91
VTT E-133279	35	36	16	4	0	0	91
MBF8-1	33	33	15	4	0	0	85
