# Supplementary material for: Complete Genome Sequence of Weissella confusa LM1 and Comparative Genomic Analysis
Source: Front Microbiol. 2021 Sep 28;12:749218. doi: 10.3389/fmicb.2021.749218 (PMC8506157; doi:10.3389/fmicb.2021.749218)
Supplement: Supplementary file 5 [file Table_3.XLSX]

## Sheet: Secondary metabolite
Strians	T3PKS (Number)	Arylpolyene (Number)	Lassopeptide (Number)
LM1	1	1	0
FS54	1	1	0
WcL17	1	0	1
N17	1	0	0
LBAE C39-2	1	0	0
DSM 20196	1	0	0
MBF8-1	1	0	0
32	1	0	0
AF03-13	1	0	0
CCUG 37938	1	0	0
CCUG 39518	1	0	0
CCUG 36556	1	0	0
CCUG 51220	1	0	0
CCUG 30969	1	0	0
EJ61	1	0	0
F71	1	0	0
EJ12	1	0	0
VTT E-163496	1	0	0
VTT E-153460	1	0	0
VTT E-072748	1	0	0
VTT E-062653	1	0	0
EJ52	1	0	0
CCUG 61560	1	0	0
VTT E-95616	1	0	0
VTT E-143403	1	0	0
VTT E-153457	1	0	0
VTT E-90393	1	0	0
VTT E-133279	1	0	0
VTT E-90392	1	0	0
NBRC 106469	1	0	0
718955	1	0	0
CCK931	1	0	0
UC4052	1	0	0
AP10A	1	0	0
1001271B_151109_G12	1	0	0
1001271B_151109_F1	1	0	0
Wcp3a	1	0	0
AB3E41	1	0	0
MGYG-HGUT-00155	1	0	0
