# Supplementary material for: Complete Genome Sequence of Weissella confusa LM1 and Comparative Genomic Analysis
Source: Front Microbiol. 2021 Sep 28;12:749218. doi: 10.3389/fmicb.2021.749218 (PMC8506157; doi:10.3389/fmicb.2021.749218)
Supplement: Supplementary file 6 [file Table_4.XLSX]

## Sheet: VFs in W. confusa
Strians	Hyaluronic acid capsule	Capsule	EF-Tu
N17	1	1	1
FS54	0	1	0
LBAE C39-2	1	1	1
DSM 20196	1	1	1
MBF8-1	1	1	1
32	1	1	1
AF03-13	1	1	1
CCUG 37938	1	1	1
CCUG 39518	1	1	1
CCUG 36556	1	1	1
CCUG 51220	2	1	1
CCUG 30969	1	1	1
EJ61	1	1	1
F71	1	1	1
EJ12	2	1	1
VTT E-163496	1	1	1
VTT E-153460	1	1	1
VTT E-072748	1	1	1
VTT E-062653	1	1	1
EJ52	1	1	1
CCUG 61560	1	1	1
VTT E-95616	1	1	1
VTT E-143403	1	1	1
VTT E-153457	1	1	1
VTT E-90393	1	1	1
VTT E-133279	1	1	1
VTT E-90392	1	1	1
NBRC 106469	1	1	1
718955	1	1	1
CCK931	1	1	1
UC4052	1	1	1
AP10A	1	1	1
1001271B_151109_G12	1	1	1
1001271B_151109_F1	1	1	1
WcL17	1	1	1
Wcp3a	1	1	1
AB3E41	1	1	1
MGYG-HGUT-00155	1	1	1
LM1	1	1	1

## Sheet: Function of VFs
VF_Name	Bacteria	Characteristics	Structure	Function	Mechanism	Keyword	VFID
Hyaluronic acid capsule	Streptococcus pyogenes		Composed of a polymer of hyaluronic acid containing repeating units of glucuronic acid and N-acetylglucosamine	GAS capsular hyaluronate is chemically quite similar to that found in human connective tissue. Thus, the capsule not only prevents phagocytosis by the usual route of discouraging C3b binding but makes the bacteria look like 'self' to the immune system; binds to CD44 to induce marked cytoskeletal rearrangements manifested by membrane ruffling and disruption of intercellular junctions, thus promote…		Antiphagocytosis; Adherence; Tissue invasion	VF0244
Capsule	Enterococcus faecalis	The biosynthesis of capsular polysaccharides by E. faecalis is encoded by the csp operon, which includes 11 open reading frames (cpsA to cpsK). However, only 7 open reading frames in the cps operon are essential for capsule production (cpsC, cpsD, cpsE, cpsG, cpsI, cpsJ, and cpsK); Previous genetic evidence demonstrated that E. faecalis isolates can be classified in 1 of 3 capsule operon polymorp…		Contributes to host immune evasion	Masks bound C3 from detection on the surface of E. faecalis; masks lipoteichoic acid from detection	Antiphagocytosis	VF0361
EF-Tu	Francisella tularensis			Surface-expressed elongation factor-Tu (EF-Tu) mediates attachment by interacting with host cell nucleolin		Adherence	VF0460
