# Supplementary material for: Complete Genome Sequence of Weissella confusa LM1 and Comparative Genomic Analysis
Source: Front Microbiol. 2021 Sep 28;12:749218. doi: 10.3389/fmicb.2021.749218 (PMC8506157; doi:10.3389/fmicb.2021.749218)
Supplement: Supplementary file 7 [file Table_5.XLSX]

## Sheet: Phage number
Strians	Intact phages	Incomplete phages	Questionable phages	Total phages
N17	3	2	1	6
CCUG 39518	2	2	1	5
AP10A	2	2	1	5
VTT E-90392	1	3	1	5
VTT E-072748	2	1	1	4
MGYG-HGUT-00155	2	2	0	4
F71	1	3	0	4
CCK931	1	3	0	4
WcL17	1	2	1	4
LBAE C39-2	0	3	1	4
VTT E-90393	0	2	2	4
CCUG 30969	2	0	1	3
UC4052	2	1	0	3
32	1	1	1	3
AF03-13	1	2	0	3
CCUG 37938	1	2	0	3
CCUG 51220	1	2	0	3
CCUG 61560	1	2	0	3
1001271B_151109_G12	1	1	1	3
Wcp3a	1	2	0	3
FS54	0	2	1	3
DSM 20196	0	2	1	3
MBF8-1	0	3	0	3
VTT E-163496	0	1	2	3
NBRC 106469	0	2	1	3
EJ52	2	0	0	2
VTT E-153457	2	0	0	2
CCUG 36556	1	1	0	2
VTT E-062653	1	1	0	2
VTT E-95616	1	1	0	2
LM1	1	1	0	2
EJ61	0	2	0	2
EJ12	1	0	0	1
VTT E-153460	1	0	0	1
VTT E-143403	1	0	0	1
VTT E-133279	1	0	0	1
718955	1	0	0	1
1001271B_151109_F1	1	0	0	1
AB3E41	0	1	0	1
